# Supplementary material for: Diversity and Genetic Structure of Scarlet Plume (Euphorbia fulgens), an Endemic Plant of Mexico
Source: Plants (Basel). 2022 Sep 28;11(19):2542. doi: 10.3390/plants11192542 (PMC9572564; doi:10.3390/plants11192542)
Supplement: Supplementary file 1 [file plants-11-02542-s001.zip]

Archive with 1 entries (1 files):
- plants-1911931-SI.pdf
